# Supplementary material for: Eolian chronology reveals causal links between tectonics, climate, and erg generation
Source: Nat Commun. 2022 Sep 29;13:5714. doi: 10.1038/s41467-022-33316-7 (PMC9522826; doi:10.1038/s41467-022-33316-7)
Supplement: Supplementary file 2 — Supplementary Data 1 [file 41467_2022_33316_MOESM2_ESM.xlsx]

## Sheet: Particle size distribution
	PAN 10	PAN 9	PAN 8	PAN 7	PAN 6	PAN 5	PAN 4	PAN 1	SAND 18	SAND 17	SAND 16	NSB	AOUB
MEAN μm	265.033	180.926	166.991	152.282	199.565	180.926	82.4808	71.9483	253.718	137.311	168.873	198.553	161.17
SORTING μm	1.76701	2.20847	2.28292	2.2663	2.00916	2.20847	3.64768	4.35933	1.52959	3.10453	2.78704	2.87839	3.6627
SKEWNESS μm	-0.326858	-0.259065	-0.353885	-0.272664	-0.214919	-0.259065	-0.286988	-0.289598	-0.0875615	-0.326389	-0.369212	-0.32233	-0.318827
KURTOSIS μm	2.2484	1.62108	1.68474	1.4064	1.47498	1.62108	1.0609	1.01025	1.00803	1.65706	1.67122	1.51508	1.39828
