# Supplementary material for: Eolian chronology reveals causal links between tectonics, climate, and erg generation
Source: Nat Commun. 2022 Sep 29;13:5714. doi: 10.1038/s41467-022-33316-7 (PMC9522826; doi:10.1038/s41467-022-33316-7)
Supplement: Supplementary file 3 — Supplementary Data 2 [file 41467_2022_33316_MOESM3_ESM.xlsx]

## Sheet: Al & Be data
Sample	Quartz (gr)	9Be carirer added (mg)	10Be/9Be (10-13)	Error	10Be (105 atoms g−1 quartz)	Error	Total Al (1018 atoms g−1 quartz)	26Al/27Al (10-13)	Error	26Al (105 atoms g−1 quartz)	Error
PAN8	20.024	0.2478	6.79465	0.311147	5.61953	0.280808	3.37612	3.98667	0.127086	13.4617	0.688551
PAN7	20.058	0.259	5.80714	0.354528	5.01138	0.321945	3.26085	3.3535	0.114931	10.9371	0.576102
PAN6	20.025	0.2464	5.22249	0.266679	4.29466	0.235521	3.57988	2.36465	0.092943	8.46658	0.4748
PAN5	20.069	0.2506	4.6683	0.205261	3.8958	0.188183	3.49477	2.13819	0.0874492	7.47371	0.427553
PAN4	20.021	0.2464	3.84243	0.150246	3.16041	0.138805	3.28678	1.89579	0.0982153	6.23208	0.407903
PAN1	20.026	0.2534	2.68984	0.111716	2.27469	0.104857	3.19304	1.50815	0.0776301	4.81637	0.313973
GAL3	20.036	0.2618	40.0406	0.700296	16.723	0.505124	0.857741	41.127	1.5431	57.5776	3.26855
GAL6	20.097	0.2534	19.785	0.447842	11.0881	0.348709	1.15949	67.1158	2.7035	21.7049	1.80496
AOUB	20.161	0.2618	13.1582	0.319353	34.7489	0.923228	3.96178	16.832	0.568416	162.963	8.93744
NSB	20.026	0.259	14.8337	0.348719	12.8215	0.395736	3.22925	18.7163	1.36455	54.3638	2.84589
PAN10	20.148	0.2534	15.3021	0.357144	12.862	0.395333	3.37357	14.5116	0.524993	53.8931	2.89921
PAN9	20.094	0.2716	14.2411	0.406907	12.8644	0.448672	3.68146	15.9724	0.574556	53.4329	2.88182
TSH	20.813	0.2492	20.885	0.406729	16.7121	0.466523	2.21295	26.1353	0.768817	65.5633	3.25537
SAND16	20.209	0.245	14.1687	0.492291	11.4798	0.460226	2.58316	16.5662	0.503526	41.725	2.09618
SAND17	20.174	0.2408	13.3983	0.376971	10.688	0.368949	2.52264	17.4319	0.705758	42.4402	2.41543
SAND18	20.251	0.2688	12.5487	0.32744	11.1317	0.365975	2.42497	17.0659	0.54598	38.8206	1.9884
SAND13*	8.79	0.276	10.075	0.258	21.167	0.687	3.39588	22.5	0.078914	76.5	0.8
SAND14*	13.82	0.278	25.186	0.5781	33.827	1.029	3.99724	33.6	0.705083	134.2	3.1
MM1*	20.008	0.247	40.536	0.482	32.1711	0.74846	3.56	19.6	0.507	70.0584	18.3048
MM3*	20.283	0.271	36.959	0.668	31.7294	0.85517	3.95	29.3	0.593	115.599	5.19308
*Data from Matmon et al., 2015
