# Supplementary material for: Eolian chronology reveals causal links between tectonics, climate, and erg generation
Source: Nat Commun. 2022 Sep 29;13:5714. doi: 10.1038/s41467-022-33316-7 (PMC9522826; doi:10.1038/s41467-022-33316-7)
Supplement: Supplementary file 4 — Supplementary Data 3 [file 41467_2022_33316_MOESM4_ESM.xlsx]

## Sheet: Description & summary
Type	Sample	Description	Latitude	Longitude	Depth below surface (m)	Elevation	width-at-half-height peak of the kernel density estimation	─	+	Apparent burial age (Ma) (Ri=5.56-5.79)	1σ+	1σ-	Apparent burial age (Ma) (Ri=4.17)	1σ+	1σ-
consolidated	PAN8	Eastern wall at Koppieskraal Pan. Sandstone	-26.9311	20.3463	20	850				1.74	0.15	0.15	1.17	0.16	0.15
	PAN7	Eastern wall at Koppieskraal Pan. Sandstone	-26.9311	20.3463	27.5	842.5				1.92	0.16	0.18	1.36	0.17	0.18
	PAN6	Eastern wall at Koppieskraal Pan. Sandstone	-26.9311	20.3463	30	840				2.14	0.16	0.16	1.58	0.16	0.17
	PAN5	Eastern wall at Koppieskraal Pan. Sandstone	-26.9311	20.3463	34	836				2.2	0.15	0.16	1.64	0.15	0.17
	PAN4	Eastern wall at Koppieskraal Pan. Sandstone with carbonate freagments	-26.9311	20.3463	37.5	832.5				2.19	0.16	0.17	1.59	0.17	0.17
	PAN1	Eastern wall at Koppieskraal Pan. Minor quartz in carboante matrix	-26.9311	20.3463	39.5	830				2.12	0.18	0.17	1.47	0.18	0.17
										Apparent burial age (Ma) (Ri=5.03-5.15)			Apparent burial age (Ma) (Ri=4.24)
buried sand	GAL3	Valley drilled borehole	-24.3514	19.3375	3	1129	1.73	0.4	0.61	0.8	0.17	0.15	0.37	0.16	0.15
buried fluvial gravel	GAL6	Valley drilled borehole	-24.3514	19.3375	6	1129				2.03	0.22	0.19	1.69	0.24	0.18
unconsolidated	AOUB	Longitudinal dune crest	-24.3158	18.4373	0.5	1187	1.16	0.36	0.79
	NSB	Longitudinal dune slope. 5 m below crest	-24.3661	19.3339	0.2	1145	1.18	0.26	0.39
	PAN10	Eastern wall at Koppiekraal Pan. Active dune crest	-26.9311	20.3463	0.2	870	1.21	0.3	0.44
	PAN9	Eastern wall at Koppiekraal Pan. Active dune slope. 8 m below crest	-26.9311	20.3463	0.2	862	1.23	0.3	0.44
	TSH	Sandsheet	-26.0317	22.4182	0.1	973	1.42	0.37	0.55
	SAND16	Longitudinal dune swale	-26.7	22.4478	0.1	963	1.58	0.35	0.51
	SAND17	Longitudinal dune swale	-26.9872	20.7737	0.1	852	1.35	0.28	0.43
	SAND18	Longitudinal dune crest	-27.0584	20.7784	0.1	881	1.68	0.36	0.55
	SAND13	Sandsheet	-27.349	22.9908	0.1	1090	1.78	0.39	0.72
	SAND14	Sandsheet	-26.5572	23.0061	0.1	1100	1.86	0.44	1.36
	MM1	Drilled borehole in sandsheet	-27.3758	22.9831	1	1090	5.67	2.57	8.26
	MM3	Drilled borehole in sandsheet	-27.3758	22.9831	3	1090	2.1	0.47	2.02
		*Burial ages were calculated for overburden density of 2 gr cm-3 excepting PAN7 and PAN8 where a value of 1.7 was assigned
