# Supplementary material for: Eolian chronology reveals causal links between tectonics, climate, and erg generation
Source: Nat Commun. 2022 Sep 29;13:5714. doi: 10.1038/s41467-022-33316-7 (PMC9522826; doi:10.1038/s41467-022-33316-7)
Supplement: Supplementary file 5 — Supplementary Data 4 [file 41467_2022_33316_MOESM5_ESM.xlsx]

## Sheet: Cosmolian input
	sample	Latitude*	Longtitude*	Elevation (m)*	Density (gr cm-3)	Erosion rates (m Ma-1)	Dune heights/depths (m)	Retention time reservoirs (detailed below)
pre-eolian stage	GAL3	-24.06	18.2	1360	2.65	3, 9, 15, 20
	GAL6	-24.06	18.2	1360	2.65	3, 9, 15, 20
	AOUB	-24.06	18.2	1360	2.65	3, 9, 15, 20
	NSB	-24.06	18.2	1360	2.65	3, 9, 15, 20
	PAN10	-24.54	19	1147	2.65	3, 9, 15, 20
	PAN9	-24.54	19	1147	2.65	3, 9, 15, 20
	TSH	-24.54	19	1147	2.65	3, 9, 15, 20
	SAND16	-24.54	19	1147	2.65	3, 9, 15, 20
	SAND17	-24.54	19	1147	2.65	3, 9, 15, 20
	SAND18	-24.54	19	1147	2.65	3, 9, 15, 20
	SAND13	-24.54	19	1147	2.65	3, 9, 15, 20
	SAND14	-24.54	19	1147	2.65	3, 9, 15, 20
	MM1	-24.54	19	1147	2.65	3, 9, 15, 20
	MM3	-24.54	19	1147	2.65	3, 9, 15, 20
eolian stage	GAL3	-23.45	18.46	1360	1.7		5, 10, 20	SWKH eolian, SWKH eolian adjusted***, SWKH eolian & fluvial
	GAL6	-23.45	18.46	1360	1.7		5, 10, 20	SWKH eolian, SWKH eolian adjusted, SWKH eolian & fluvial
	AOUB	-23.45	18.46	1360	1.7		5, 10, 20	SWKH eolian, SWKH eolian adjusted, SWKH eolian & fluvial
	NSB	-23.45	18.46	1360	1.7		5, 10, 20	SWKH eolian, SWKH eolian adjusted, SWKH eolian & fluvial
	PAN10	-25.24	19.67	1180	1.7		5, 10, 20	SWKH eolian, SWKH eolian adjusted, SWKH eolian & fluvial
	PAN9	-25.24	19.67	1180	1.7		5, 10, 20	SWKH eolian, SWKH eolian adjusted, SWKH eolian & fluvial
	TSH	-24.54	19	1147	1.7		5, 10, 20	SWKH eolian, SWKH eolian adjusted, SWKH eolian & fluvial
	SAND16	-24.54	19	1147	1.7		5, 10, 20	SWKH eolian, SWKH eolian adjusted, SWKH eolian & fluvial
	SAND17	-25.24	19.67	1180	1.7		5, 10, 20	SWKH eolian, SWKH eolian adjusted, SWKH eolian & fluvial
	SAND18	-25.24	19.67	1180	1.7		5, 10, 20	SWKH eolian, SWKH eolian adjusted, SWKH eolian & fluvial
	SAND13	-24.54	19	1147	1.7		5, 10, 20	SWKH eolian, SWKH eolian adjusted, SWKH eolian & fluvial
	SAND14	-24.54	19	1147	1.7		5, 10, 20	SWKH eolian, SWKH eolian adjusted, SWKH eolian & fluvial
	MM1	-24.54	19	1147	1.7		5, 10, 20	SWKH eolian, SWKH eolian adjusted, SWKH eolian & fluvial
	MM3	-24.54	19	1147	1.7		5, 10, 20	SWKH eolian, SWKH eolian adjusted, SWKH eolian & fluvial
		* Average values of the headwaters and catchment areas during pre-eolian stage and eolian stage, respectively
sample	Kal 02/1.1	Kal 02/1.2	Kal 02/1.3	Kal 02/1.4	Kal 02/1.5	Kal 02/1.6	Kal 02/1.7	Kal 02/1.8	Kal 02/1.9	Kal 02/1.10	Kal 02/1.11	Kal 04/6.1	Kal 04/6.2	Kal 04/6.3	Kal 04/6.4	Kal 04/6.5	Kal 04/6.6	Kal 04/6.7	Kal 04/6.8	Kal 02/2.1	Kal 02/2.2	Kal 02/2.3	Kal 02/2.4	Kal 02/7.1	Kal 02/7.2	Kal 02/7.3	Kal 02/7.4	Kal 02/7.5	Kal 02/7.6	Kal 02/7.7	Kal 02/7.8	Kal 02/7.9	Kal 02/7.10	Kal 02/7.11	Kal 02/7.12	Kal 02/7.13	Kal 02/7.14	Kal 04/12.1	Kal 04/12.2	Kal 04/12.3	Kal 04/12.4	Kal 04/12.5	Kal 04/12.6	Kal 04/10.1	Kal 04/10.2	Kal 04/10.3	Kal 04/8.1	Kal 04/8.2	Kal 04/8.3
Depth (m)	0.4	1.05	1.55	2.1	3	4	5	6	6.85	7.45	8.05	3	6.5	7	7.5	8	8.5	9	9.5	1	3	6	8	1.5	2.5	3.5	4.5	5.5	6.5	7.5	8.5	9.5	10.5	11.5	12.5	13.5	14.5	1	2	3	4	5	6	2	3	4	0.5	1	1.5
Age (y)	150	160	3100	4900	9400	10400	10100	9200	10300	12700	57000	12200	12100	12300	52000	55000	76000	76000	77000	340	3600	10200	12500	160	1800	3500	6000	8900	9000	10200	9800	9100	10000	9300	10900	10800	10500	11000	11900	18500	34000	92000	104000	13200	19500	22000	570	1600	2800
SWKH** eolian retention time (y)	75	30.4762	400	466.667	626.667	520	404	306.667	300.73	340.94	1416.15	813.333	372.308	351.429	1386.67	1375	1788.24	1688.89	1621.05	68	240	340	312.5	21.3333	144	200	266.667	323.636	276.923	272	230.588	191.579	190.476	161.739	174.4	160	144.828	2200	1190	1233.33	1700	3680	3466.67	1320	1300	1100	228	320	373.333
**SWKH = Southwest Kalahari
SWKH eolian adujsted retention time (y)	2420	2480	2760	3384.62	3466.67	3661.02	3680	3866.67	4000	4000	4093.33	4125	4763.33	7062.5	8411.76	875	1320	70	1375	640	56
			***For the adjusted dataset the probability of 90% of the shortest durations equals the probabilty of the 10% of the longer durations
sample	2620-1 KALI	2620-1 KAL2	2620-1 KAL3	2620-1 KAL4	2620-1 KAL5	2620-1 ÍCAL6	2620-1 KAL7	2720-2 KAL8	2720-2 KAL9	2720-2 KALIO	Molopo River	Molopo River	Molopo River	Molopo/NossobRiver	Molopo River profile 2702	Molopo River profile 2703	Molopo River profile 2704
Depth (m)	0.5	1.4	2.9	3.1	4.3	5.3	0.9	0.7	0.9	0.55	0.59	1.71	3.2	1.1	0.1	1.1	2
Age (y)	28800	29500	33600	27900	37000	36000	170	8400	1080	420	19574	19832.5	15886.5	18729.5	1080	8400	22939
SWKH eolian & fluvial retention time (y)	11520	4214.29	2317.24	1800	1720.93	1358.49	37.7778	2400	240	152.727	6635.25	2319.59	992.906	3405.36	2160	1527.27	2293.9
					g
[truncated: 95 more columns]
