# Supplementary material for: Eolian chronology reveals causal links between tectonics, climate, and erg generation
Source: Nat Commun. 2022 Sep 29;13:5714. doi: 10.1038/s41467-022-33316-7 (PMC9522826; doi:10.1038/s41467-022-33316-7)
Supplement: Supplementary file 6 — Supplementary Data 5 [file 41467_2022_33316_MOESM6_ESM.xlsx]

## Sheet: Cosmolian output
Dune height (m)	Retention time reservoirs	Source erosion rate (m Ma-1)	Modeled time until convergence (graphical peak) (myr)	Cconvergence events (%)	Modeled time until convergence (graphical peak) (myr)	Cconvergence events (%)	Modeled time until convergence (graphical peak) (myr)	Cconvergence events (%)	Modeled time until convergence (graphical peak) (myr)	Cconvergence events (%)	Modeled time until convergence (graphical peak) (myr)	Cconvergence events (%)	Modeled time until convergence (graphical peak) (myr)	Cconvergence events (%)	Modeled time until convergence (graphical peak) (myr)	Cconvergence events (%)	Modeled time until convergence (graphical peak) (myr)	Cconvergence events (%)	Modeled time until convergence (graphical peak) (myr)	Cconvergence events (%)	Modeled time until convergence (graphical peak) (myr)	Cconvergence events (%)	Modeled time until convergence (graphical peak) (myr)	Cconvergence events (%)	Modeled time until convergence (graphical peak) (myr)	Cconvergence events (%)	Modeled time until convergence (graphical peak) (myr)	Cconvergence events (%)	Modeled time until convergence (graphical peak) (myr)	Cconvergence events (%)
			GAL3		GAL6		AOUB		NSB		PAN10		PAN9		TSH		SAND16		SAND17		SAND18		SAND13		SAND14		MM1		MM3
5	SWKH eolian dt2	3	1.58	25.93	7.79	3.78	0.84	28.2	9.6	6.33	1.1	10.99	1.13	12.06	1.17	28.2	4.57	14.69	10.36	7.41	4.89	12.45	1.53	37.78	1.5	63.42	5.65	75.45	1.76	55.79
10	SWKH eolian dt2	3	1.39	20.48	3.36	26.12	0.83	21.76	7.19	14.24	1.03	15.7	1.06	16.69	1.11	21.76	1.4	15.83	7.26	13.85	1.5	13.24	1.42	25.78	1.48	40.61	3.82	59.06	1.73	33.55
20	SWKH eolian dt2	3	1.4	17.64	3.3	22.29	0.85	18.46	8.26	9.53	1.02	11.03	1.04	11.75	1.07	18.46	1.36	11.58	8.62	9.41	1.44	10.01	1.46	22.03	1.49	37.51	3.67	56.67	1.72	31.46
5	SWKH eolian	3	1.75	2.2	NaN	NaN	0.94	7.53	NaN	NaN	NaN	0.5	NaN	0.53	1.28	7.53	NaN	0.14	NaN	NaN	NaN	0.03	1.93	21.81	2.15	90.11	9.64	44.6	2.59	83.67
10	SWKH eolian	3	1.45	63.97	3.75	44.1	0.91	68.39	0.97	36.99	0.87	49.84	0.89	52.37	1.15	68.39	1.23	52.98	1.14	39.15	1.34	47.11	1.61	69.28	1.88	62.68	4.8	13.39	2.24	55.97
20	SWKH eolian	3	1.37	43.41	3.08	42.93	0.92	46.23	0.95	30.17	0.83	40.32	0.84	42.01	1.11	46.23	1.13	40.9	1.09	32.09	1.23	35.46	1.56	44.14	1.81	36.9	4.32	7.89	2.13	31.67
5	SWKH eolian & fluvial	3	1.59	21.88	8.64	1.15	0.86	25.63	7.77	2.45	1.07	5.81	1.1	6.78	1.14	25.63	1.58	8.98	4.96	3.13	1.81	7.33	1.58	38.66	1.57	71.9	5.33	74.11	1.84	63.69
10	SWKH eolian & fluvial	3	1.38	26.21	3.32	30.86	0.84	28.72	8.68	18.6	0.99	21.28	1.02	22.58	1.07	28.72	1.35	21.14	4.84	18.12	1.45	18.16	1.44	30.13	1.52	45.81	3.92	52.52	1.76	38.32
20	SWKH eolian & fluvial	3	1.41	21.1	3.25	24.73	0.87	22.35	6.5	10.48	0.98	13.65	1.01	14.6	1.08	22.35	1.32	14.67	6.21	10.63	1.41	12.82	1.45	25.1	1.53	39.61	4.24	47.44	1.76	33.95
5	SWKH eolian dt2	9	1.9	25.85	10.01	3.51	1.13	29.14	1.13	13.05	1.19	17.91	1.23	19.23	1.49	29.14	1.74	17.86	1.41	12.92	1.94	14.53	1.81	36.86	1.8	60.88	6.78	73.66	2.06	53.51
10	SWKH eolian dt2	9	1.7	20.63	3.71	24.99	1.13	22.94	1.12	19.29	1.17	20.43	1.2	21.25	1.39	22.94	1.56	19.59	1.3	18.16	1.67	16.39	1.73	23.54	1.77	37.56	4.2	53.09	2.03	31.14
20	SWKH eolian dt2	9	1.7	17.37	3.7	20.55	1.13	17.78	1.06	14.78	1.11	16.63	1.13	17.36	1.37	17.78	1.5	16.04	1.25	14.47	1.62	13.41	1.74	21.01	1.8	34.28	4.38	51.15	2.06	28.52
5	SWKH eolian	9	2.32	3.23	NaN	NaN	1.62	11.25	1.31	4.59	1.44	5.77	1.44	5.79	1.92	11.25	2.08	1.02	1.57	1.67	NaN	0.34	2.59	22.51	2.81	90.11	11.37	41.9	3.14	84.31
10	SWKH eolian	9	1.92	61.1	8.26	39.79	1.36	64.89	1.12	48.74	1.24	55.02	1.26	57.27	1.59	64.89	1.63	53.72	1.32	46.98	1.74	46.51	2.09	65.02	2.66	57.89	9	11.54	3.26	50.89
20	SWKH eolian	9	1.82	38.25	3.63	35.33	1.37	40.41	1.07	39.76	1.17	41.22	1.19	42.39	1.53	40.41	1.55	37.67	1.25	38.04	1.67	33.12	2.04	37.42	2.4	31.22	5.56	5.86	2.75	25.79
5	SWKH eolian & fluvial	9	1.97	22.4	NaN	1	1.19	26.06	1.19	11.09	1.24	14.7	1.27	15.63	1.51	26.06	1.74	13.18	1.44	9.45	1.96	10.3	1.92	37.87	1.92	70.05	6.46	70.71	2.23	61.73
10	SWKH eolian & fluvial	9	1.71	25.77	3.72	29.23	1.15	27.36	1.1	24.2	1.16	26.32	1.18	27.47	1.39	27.36	1.54	25.18	1.29	23.73	1.66	21.32	1.74	28.83	1.82	44.81	5.11	48.75	2.08	38.01
20	SWKH eolian & fluvial	9	1.72	20.27	3.72	23.4	1.16	21.15	1.03	16.9	1.1	18.42	1.12	19.4	1.38	21.15	1.5	17.81	1.21	16.4	1.63	15.21	1.76	23.53	1.86	35.87	4.77	42.27	2.12	29.7
5	SWKH eolian dt2	15	1.96	25.48	12.45	3.41	1.2	28.42	1.23	14.09	1.29	18.64	1.31	19.5	1.57	28.42	1.77	18.01	1.47	13.32	1.99	15.04	1.9	37.04	1.85	61.67	6.11	71.48	2.14	53.22
10	SWKH eolian dt2	15	1.76	20.36	3.78	23.74	1.18	21.94	1.17	19.36	1.23	21.15	1.25	22.31	1.45	21.94	1.6	19.12	1.37	19	1.71	16.3	1.78	23.31	1.84	37.56	4.45	53.78	2.1	31.13
20	SWKH eolian dt2	15	1.76	16.86	3.72	20.54	1.18	17.7	1.11	15.48	1.18	16.93	1.21	17.72	1.4	17.7	1.57	15.69	1.3	15.29	1.7	12.61	1.81	20.94	1.86	33.97	4.49	49.9	2.1	28.19
5	SWKH eolian	15	2.49	3.08	NaN	NaN	1.71	11.89	1.45	4.83	1.51	6.25	1.58	6.09	2.02	11.89	2.16	1.08	1.78	1.81	NaN	0.28	2.66	22.22	2.93	90.07	10.92	41.35	3.56	84.1
10	SWKH eolian	15	2	60.52	10.25	39.12	1.45	63.9	1.22	49.18	1.33	55.89	1.35	58.15	1.67	63.9	1.73	53.25	1.41	47.69	1.84	46.6	2.25	65.07	2.66	56.56	12.35	11.36	5.29	50.63
20	SWKH eolian	15	1.94	36.69	3.67	34.52	1.46	39.64	1.17	39.06	1.25	40.73	1.27	42.25	1.63	39.64	1.62	37.29	1.34	37.43	1.72	32.63	2.14	36.26	2.51	30.67	6.57	6.03	2.89	25.52
5	SWKH eolian & fluvial	15	2.03	22.38	NaN	0.78	1.28	26.73	1.27	11.32	1.32	15.35	1.34	16.19	1.59	26.73	1.81	13.23	1.52	9.66	2.04	9.88	1.97	36.84	2.02	70.18	7.18	70.29	2.27	62.4
10	SWKH eolian & fluvial	15	1.8	25.09	3.83	28.52	1.23	27.59	1.16	24.83	1.2	25.99	1.23	27.18	1.47	27.59	1.59	24.27	1.34	23.59	1.69	20.26	1.84	29.36	1.9	43.52	4.72	46.54	2.17	35.74
20	SWKH eolian & fluvial	15	1.77	19.1	3.67	21.51	1.22	20.75	1.09	16.62	1.16	18.28	1.18	19.32	1.44	20.75	1.55	17.54	1.28	16.11	1.67	15.2	1.84	22.85	1.92	34.83	4.42	42.56	2.15	29.16
5	SWKH eolian dt2	20	1.99	26.03	11.59	3.25	1.24	29.65	1.24	14.81	1.3	19.13	1.33	20.28	1.55	29.65	1.83	19.33	1.48	13.91	2	16.15	1.92	36.55	1.89	60.63	6.67	70.69	2.16	52.65
10	SWKH eolian dt2	20	1.79	19.75	3.8	23.89	1.2	21.6	1.19	19.37	1.25	20.65	1.27	21.64	1.47	21.6	1.65	19.03	1.4	18.32	1.75	16.37	1.81	23.69	1.87	36.96	4.78	53.94	2.12	30.43
20	SWKH eolian dt2	20	1.79	17.05	3.69	19.76	1.2	18.57	1.13	14.08	1.19	15.51	1.2	16.16	1.46	18.57	1.59	14.91	1.31	13.58	1.7	12.93	1.81	20.32	1.83	34.02	4.78	50.49	2.09	28.91
5	SWKH eolian	20	2.55	3.02	NaN	NaN	1.76	11.54	1.42	4.93	1.51	6.61	1.52	6.49	2.04	11.54	2.11	1.05	1.72	1.66	NaN	0.41	2.72	22.79	3.01	89.82	11.59	40.69	3.59	83.62
10	SWKH eolian	20	2.05	60.24	8.69	38.28	1.5	63.95	1.25	48.57	1.33	54.28	1.35	56.12	1.67	63.95	1.74	52.41	1.43	45.85	1.87	45.58	2.36	65.23	2.71	57.12	10.53	11.9	3.23	49.96
20	SWKH eolian	20	1.98	36	3.84	34.02	1.48	40.18	1.19	38.95	1.29	40.81	1.31	42.25	1.67	40.18	1.67	37.96	1.36	37.05	1.77	32.58	2.26	35.78	2.64	29.57	6.11	6.06	2.91	24.5
5	SWKH eolian & fluvial	20	2.05	22.43	7.68	1.14	1.28	26.35	1.29	12.41	1.35	15.37	1.38	16.13	1.59	26.35	1.89	13.89	1.53	10.02	2.13	11.17	2.01	38.29	2.03	69.96	7.27	68.66	2.34	62.42
10	SWKH eolian & fluvial	20	1.81	24.86	3.8	29.04	1.24	27.53	1.17	23.93	1.24	25.77	1.26	27.09	1.48	27.53	1.6	24.55	1.37	23.35	1.72	21.43	1.84	28.82	1.96	42.92	4.75	45.81	2.21	35.48
20	SWKH eolian & fluvial	20	1.8	19.4	3.64	22.16	1.26	21.08	1.11	16.8	1.2	18.31	1.22	19.27	1.47	21.08	1.61	17.43	1.3	16.07	1.74	14.79	1.86	23.01	1.95	34.89	5.54	41.38	2.2	29.17
