# Supplementary material for: Eolian chronology reveals causal links between tectonics, climate, and erg generation
Source: Nat Commun. 2022 Sep 29;13:5714. doi: 10.1038/s41467-022-33316-7 (PMC9522826; doi:10.1038/s41467-022-33316-7)
Supplement: Supplementary file 7 — Supplementary Data 6 [file 41467_2022_33316_MOESM7_ESM.zip]

Archive with 2 entries (2 files):
- Cosmolian_Installer_web.exe
- Cosmolian_data_Simpson.xlsx
