# Supplementary material for: Eolian chronology reveals causal links between tectonics, climate, and erg generation
Source: Nat Commun. 2022 Sep 29;13:5714. doi: 10.1038/s41467-022-33316-7 (PMC9522826; doi:10.1038/s41467-022-33316-7)
Supplement: Supplementary file 7 — Supplementary Data 6 [file 41467_2022_33316_MOESM7_ESM.zip › Cosmolian_data_Simpson.xlsx]

## Sheet: cosmogenic_data
sample	Be10	Be10_erroe	Al26	Al26_error		depth
P2_P3	870000	106644	3.515e+06	465940		8.2			sample	depth	10Be	10Be_error	26Al	26Al_error			1.0425	0.0815414	4.64	0.494065	3.975
P3_BR	843000	94047.9	2480000	449333		8.00333			S3/3.0	3.2	0.983	0.045	4.69	0.4			1.121	0.063	2.67	0.35	6.14
CFS-w	1.027e+06	128600	3550000	1.17491e+06		4.485			S3/4.5	4.75	1.102	0.068	4.59	0.29			0.87	0.106644	3.515	0.46594	8.2
S_P1	1042500	81541.4	4.64e+06	494065		3.975			S3/6.0	6.14	1.121	0.063	2.67	0.35			0.843	0.0940479	2.48	0.449333	8.00333
P1_P2	1121000	63000	2670000	350000		6.14			S2/11.0	11.14	0.824	0.05	3.32	0.23			1.027	0.1286	3.55	1.17491	4.485
									S4/6.0	6.25	0.91	0.051	3.54	0.21
									S4/7.0	7.21	0.883	0.056	3.65	0.25
									S5/6.0	6.2	0.863	0.056	3.55	0.24
									S8/4.0	4.22	0.978	0.077	3.42	0.37
									S4/8.0	8.11	0.609	0.042	1.91	0.13
									S5/7.0	7.1	0.884	0.059	2.54	0.35
									S3/8.7	8.8	1.036	0.06	2.99	0.25
									S8/4.7	4.75	1.076	0.103	3.68	0.55
						For details:
						Vainer, S & Ben Dor, Y, 2021. The Cosmolian program for simulating aeolian dynamics and its application to central Australia. Earth Surface Processes and Landforms, 46 (9), pp. 1631-1639.
						Data from:
						Fujioka, T., Chappell, J., Fifield, L.K. and Rhodes, E.J., 2009. Australian desert dune fields initiated with Pliocene–Pleistocene global climatic shift. Geology, 37(1), pp.51-54.

## Sheet: dune_table
sample	latitude [deg]	longtitude [deg]	elevation [mamsl]		For details:
P2_P3	-25.5845	134.944	94		Vainer, S & Ben Dor, Y, 2021. The Cosmolian program for simulating aeolian dynamics and its application to central Australia. Earth Surface Processes and Landforms, 46 (9), pp. 1631-1639.
P3_BR	-25.5845	134.944	94
CFS-w	-25.5845	134.944	94		Data from:
S_P1	-25.5845	134.944	94		Fujioka, T., Chappell, J., Fifield, L.K. and Rhodes, E.J., 2009. Australian desert dune fields initiated with Pliocene–Pleistocene global climatic shift. Geology, 37(1), pp.51-54.
P1_P2	-25.5845	134.944	94

## Sheet: erosion_table
sample	latitude_deg	longtitude_deg	elevation [mamsl]	bedrock density [gr/cc]		For details:
P2_P3	-24.13	137.9	412	2.7		Vainer, S & Ben Dor, Y, 2021. The Cosmolian program for simulating aeolian dynamics and its application to central Australia. Earth Surface Processes and Landforms, 46 (9), pp. 1631-1639.
P3_BR	-24.13	137.9	412	2.7
CFS-w	-24.13	137.9	412	2.7
S_P1	-24.13	137.9	412	2.7
P1_P2	-24.13	137.9	412	2.7

## Sheet: dune_depths_m
dune depths [m]		CRADDOCK et al., 2010			For details:
5		Mabbutt 1988			Vainer, S & Ben Dor, Y, 2021. The Cosmolian program for simulating aeolian dynamics and its application to central Australia. Earth Surface Processes and Landforms, 46 (9), pp. 1631-1639.
12
20
40

## Sheet: erosion_rates_m_Ma
erosion rates m/Ma					For details:
0.7		Bierman and Turner 1994			Vainer, S & Ben Dor, Y, 2021. The Cosmolian program for simulating aeolian dynamics and its application to central Australia. Earth Surface Processes and Landforms, 46 (9), pp. 1631-1639.
3.3		Heimsath ET AL 2011
6		Vasconcelos et al 2008
15		Vasconcelos et al 2009

## Sheet: dt
Global	Australia	Simpson Desert		For details:
8050	1573.33	1066.67		Vainer, S & Ben Dor, Y, 2021. The Cosmolian program for simulating aeolian dynamics and its application to central Australia. Earth Surface Processes and Landforms, 46 (9), pp. 1631-1639.
2028.57	3416.67	3450
787.302	1586.67	3560
3633.33	1106.9	5133.33
1514.29	290	5142.86
2800	495	4100
973.333	516.667	13044.4
536	640	6760
308.571	1062	3060.87
800	908.333	4400
222.222	880	6666.67
138.182	869.231	9400
429.63	990	6960
164.286	1220	3766.67
17.1429	2876.67	7300
1307.75	2625	4600
1520.33	1493.33	6000
3009.52	840	9600
3600	685	7800
2912.5	916.667	6257.14
313.778	1475	4775
445.474	1388	965.517
423.556	1733.33	4000
449.841	510	2677.97
128.8	420	4945.95
44.1026	4800	2786.52
51.6774	11400	5400
63.9062	23900	8800
92	1851.85	7250
34.2857	1452.63	826.087
32	2666.67	794.595
54.6667	840	880
298.824	564.444	648
69.2308	356	1876.47
80	504	7333.33
993.818	402.778	2311.11
988.545	484.848	14833.3
1411.43	3160	15181.8
13	165.385	15187.5
594.545	2060	308
522.222	455	411.111
557.556	148	2200
614.444	1642	1100
403.415	28	3848
358.4	1360	800
404.127	1613.33	1725
491	466.667	4000
747.333	568.627	4355.56
101.905	110	5666.67
186.296	261.111	4466.67
305.231	16	2466.67
329.867	3138.67	3247.06
373.187	752.941	1916.67
462.642	690.909	1818.18
65.8333	625.714	3384.62
114.667	12210.5	2526.32
361.277	6722.22	2533.33
260.75	5162.79	1809.52
416.545	1725	1200
36	1106.25	1480
160	1976.19	2109.09
740	3220	1386.67
428.906	1066.67	1980.95
470.27	3450	3190
543.611	3560	2106.67
378.532	5133.33	1405.71
552.903	5142.86	3040
537.185	4100	1930
1332.19	13044.4	1050
38.2609	6760	836
172.174	3060.87	2328.89
30.6667	4400	2672.73
28	6666.67	5500
27.3333	9400	2166.67
102.4	6960	3722.22
130	3766.67	392
1136.32	7300	752
942.963	4600	496
1747.23	6000	1234.29
1509.01	9600	368
355	7800	367.273
588.718	6257.14	675.556
471.6	4775	352
764.522	826.087	480
685.714	794.595	768
2757.3	880	924.444
615.556	648	1080
12.3077	1876.47	1053.33
20	7333.33	1586.67
12	2311.11	328
1958	14833.3	640
5	15181.8	995.789
1361.46	6.66667	1296.67
1573.33	15187.5	1370
3416.67	308	1624.18
1586.67	411.111	577.143
1106.9	2200	432
290	1100	1973.33
495	3848	784
516.667	392	7018.18
640	752	5941.82
1062	496	6888.89
908.333	1234.29	6250
880	328	8727.27
869.231	577.143	12800
990	432	9800
1220	6888.89	6285.71
2876.67	6250	11666.7
2625	11666.7	17500
1493.33	17500	6100
840	6100	8923.08
685	8923.08	12266.7
916.667	12266.7	1050
1475	1050	5866.67
1388	5866.67	880
1733.33	880	657.143
510	657.143	60
420	60	8285.71
4800	0	11333.3
11400	500	4780
23900	1066.67	4413.33
1851.85	1166.67	6550
1452.63	968.966	5632
2666.67	2658.82	5773.33
840	900	6000
564.444	926.923	0
356	905.882	181.818
504	739.535	535.849
402.778	1907.41	1669.84
484.848	1511.43	1238.36
3160	7733.33	1600
165.385	444.444	2681.63
2060	1864.44	6666.67
455	976	5637.58
148	1055.56	2369.23
1642	1300	3333.33
28	1270	3933.33
1360	2890.91	5504.35
1613.33	1977.27	5142.86
466.667	1216.67	4866.67
568.627	16340	4464
110	1444.44	4202.41
261.111	7828.57	8837.21
16	2775	4719.1
3138.67	16250	4550
752.941	220	6080
690.909	716	5794.29
625.714	702.703	7242.55
12210.5	926.25	7857.14
6722.22	1064.44	6727.27
5162.79	1339.39	8842.11
1725	1133.33	8372.09
1106.25	2926.67	7500
1976.19	690.909	6792.45
3220	666.667	6206.9
1066.67	810	5625
3450	313.333	3666.67
3560	100	2823.53
5133.33	170	4976
5142.86	930	11131.4
4100	570	15833.3
13044.4	6740	13333.3
6760	375	10500
3060.87	910	1966.67
4400	20	2628.57
6666.67	19550	3720
9400	125	2951.35
6960	165	2695.65
3766.67	2226.67	6626.42
7300	760	7333.33
4600	172	8705.88
6000	148.571	8455.7
9600	900	33.5
7800	5714.29	4778.95
6257.14	146.667	3122.58
4775	764.286	9050
826.087	543.243	8016.33
794.595	717.073	11071.4
880	768.085	9937.5
648	991.071	9424.66
1876.47	991.453	110400
7333.33	886.614	34200
2311.11	813.333	26875
14833.3	833.333
15181.8	880	16078.4
15187.5	47	0
308	30	500
411.111	0	1066.67
2200	13.5	1166.67
1100	14.25	968.966
3848	62	16581.8
392	60.625	11387.5
752	93	8845.45
496	83.3333	2588.24
1234.29	1305	1096.1
328	1304.24	1920
577.143	11822.2	3792
432	12363.6	3290.32
6888.89	11538.5	2666.67
6250	18525	8428.57
11666.7	6250	3564.71
17500	2117.24	2345.1
6100	904.478	906.667
8923.08	3960.98	2493.33
12266.7	7266.67	6307.69
1050	218.75	4890.91
5866.67	267.5	20774.2
880	700	21142.9
657.143	8800	12000
60	11400	15312.5
0	40000	14105.3
500	4400	12873.6
1066.67	4800	11962.6
1166.67	14000	11968.5
968.966	1845	3273.33
2658.82	1030	1482.35
900	2638.1	1785.45
926.923	2092.68	9181.82
905.882	2170.49	68120
739.535	2560.98	23200
1907.41	2135.92	33666.7
1511.43	1333.33	2658.82
7733.33	1352	900
444.444	866.667	926.923
1864.44	834.146	422.222
976	906.667	-6.32633
1055.56	761.905	905.882
1300	10847.1	739.535
1270	112.5	1907.41
2890.91	4748.57	1511.43
1977.27	2828.57	1926.67
1216.67	163.636	7733.33
16340	101.081	444.444
1444.44	1378.72	1120
7828.57	2326.98	1864.44
2775	1375.68	1260
16250	1410	976
220	208.235	1055.56
716	425.806	1300
702.703	521.951	1270
926.25	19	2890.91
1064.44	1225	1977.27
1339.39	1163.64	1216.67
1133.33	991.429	16340
2926.67	1430.59	3717.95
690.909	1750	2427.48
666.667	15200	2009.57
810	1840	1910.57
313.333	2320	1926.74
100	2168.89	1741.74
170	2036.92	2523.08
930	2024.39	1571.91
570	852	5054.05
6740	804	2581.08
375	1350	2834.29
910	1140	7400
20	5506.67	4161.4
19550	6100	4528.14
125	12066.7	5862.86
165	746.667	1444.44
2226.67	600	7828.57
760	2085.71	2775
172	940	16250
148.571	615.385	220
900	687.5	716
5714.29	484.211	702.703
146.667	336.364	2578.72
764.286	400	1111.76
543.243	1000	808
717.073	1000	611.429
768.085	1156.76	2673.33
991.071	1676.19	926.25
991.453	1511.11	1064.44
886.614	1906.12	1339.39
813.333	5000	1133.33
833.333	6500	2926.67
880	1939.13	690.909
47	24500	666.667
30	14400	810
0	1920	313.333
13.5	476	100
14.25	330.769	170
62	322	930
60.625	7720	570
93	4100	6740
83.3333	29.0909	375
1305	1520	910
1304.24	3353.85	20
11822.2	34.2857	19550
12363.6	4989.47	125
11538.5	2800	165
18525	3283.33	1020
6250	1800	485
2117.24	6400	837.143
904.478	2514.29	3720
3960.98	5933.33	3420
7266.67	2240	2226.67
218.75	1120	760
267.5	7600	172
700	2466.67	148.571
8800	1752	900
11400	2793.33	5714.29
40000	4045.71	610
4400	3430	288.889
4800	477.255	146.667
14000	347.419	6100
1845	475.862	733.333
1030	387.692	9333.33
2638.1	494.103	764.286
2092.68	8086.96	543.243
2170.49	1666.67	717.073
2560.98	1484.21	768.085
2135.92	1778.38	991.071
1333.33	1274.34	991.453
1352	3516.67	886.614
866.667	1847.62	1350
834.146	1381.25	813.333
906.667	10157.9	833.333
761.905	1385.19	880
10847.1	2305.88	720
112.5	5281.48	1133.33
4748.57	1800	764
2828.57	4340.74	1655
163.636	1941.18	1815.38
101.081	2247.83	1654.55
1378.72	3464.79	1176
2326.98	250	-7.42743
1375.68	114.286	-3.88388
1410	416.129	-11.5315
208.235	293.023	-10.7307
425.806	1290.2	-5.00501
521.951	130.833	-9.98999
19	90.3226	-15.7157
1225	131.507	-7.44745
1163.64	300	-8.46847
991.429	1171.43	-8.84885
1430.59	965.517	-3.82382
1750	4000	1840
15200	2677.97	2320
1840	4945.95	2168.89
2320	2786.52	2036.92
2168.89	5400
2036.92	8800	35066.7
2024.39	7250	86000
852	800	44333.3
804	1725	35733.3
1350	4000	72000
1140	4355.56	51200
5506.67	5666.67	-30.8308
6100	4466.67	-41.041
12066.7	2466.67	-38.4384
746.667	3247.06	-46.6466
600	1916.67	-39.8398
2085.71	1818.18	1233.33
940	3384.62	15040
615.385	2526.32	12285.7
687.5	2533.33	7333.33
484.211	1809.52	30000
336.364	1200	19700
400	1480	71428.6
1000	2109.09	11833.3
1000	1386.67	-3.22322
1156.76	1980.95	-7.20721
1676.19	3190	-4.1041
1511.11	2106.67	-3.48348
1906.12	1405.71	-2.84284
5000	368
6500	367.273	-3.54354
1939.13	675.556	-4.06406
24500	352	-6.10611
14400	480	355
1920	768	2231.11
476	924.444	2564.44
330.769	1080	1091.25
322	1053.33	760.87
7720	1586.67	662.857
4100	640	657.333
29.0909	995.789	47
1520	1296.67	30
3353.85	1370	0
34.2857	1624.18	13.5
4989.47	1973.33	14.25
2800	784	62
3283.33	7018.18	60.625
1800	5941.82	93
6400	8285.71	83.3333
2514.29	11333.3
5933.33	4780
2240	4413.33
1120	6550
7600	5632
2466.67	5773.33
1752	6000
2793.33	0
4045.71	181.818
3430	535.849
477.255	1669.84
347.419	1238.36
475.862	1600
387.692	2681.63
494.103	6666.67
8086.96	5637.58
1666.67	2369.23
1484.21	3333.33
1778.38	3933.33
1274.34	5504.35
3516.67	5142.86
1847.62	4866.67
1381.25	4464
10157.9	4202.41
1385.19	8837.21
2305.88	4719.1
5281.48	4550
1800	6080
4340.74	5794.29
1941.18	7242.55
2247.83	7857.14
3464.79	6727.27
250	8842.11
114.286	8372.09
416.129	7500
293.023	6792.45
1290.2	6206.9
130.833	5625
90.3226	3666.67
131.507	2823.53
300	4976
1171.43	11131.4
965.517	15833.3
4000	13333.3
2677.97	10500
4945.95	1966.67
2786.52	2628.57
5400	3720
8800	2951.35
7250	2695.65
800	6626.42
1725	7333.33
4000	8705.88
4355.56	8455.7
5666.67	33.5
4466.67	4778.95
2466.67	3122.58
3247.06	9050
1916.67	8016.33
1818.18	11071.4
3384.62	9937.5
2526.32	9424.66
2533.33	110400
1809.52	34200
1200	26875
1480	19907
2109.09	16078.4
1386.67	16581.8
1980.95	11387.5
3190	8845.45
2106.67	2588.24
1405.71	1096.1
368	1920
367.273	3792
675.556	3290.32
352	2666.67
480	8428.57
768	3564.71
924.444	2345.1
1080	906.667
1053.33	2493.33
1586.67	6307.69
640	4890.91
995.789	20774.2
1296.67	21142.9
1370	12000
1624.18	15312.5
1973.33	14105.3
784	12873.6
7018.18	11962.6
5941.82	11968.5
8285.71	422.222
11333.3	3717.95
4780	2427.48
4413.33	2009.57
6550	1910.57
5632	1926.74
5773.33	1741.74
6000	1571.91
0	5054.05
181.818	2581.08
535.849	2834.29
1669.84	7400
1238.36	4161.4
1600	4528.14
2681.63	5862.86
6666.67	2578.72
5637.58	1111.76
2369.23	808
3333.33	611.429
3933.33	2673.33
5504.35	1020
5142.86	485
4866.67	837.143
4464	3720
4202.41	3420
8837.21	610
4719.1	288.889
4550	1350
6080	720
5794.29	1133.33
7242.55	764
7857.14	86000
6727.27	44333.3
8842.11	35733.3
8372.09	72000
7500	51200
6792.45	1233.33
6206.9	15040
5625	12285.7
3666.67	7333.33
2823.53	30000
4976	19700
11131.4	71428.6
15833.3	11833.3
13333.3	2231.11
10500	2564.44
1966.67	1091.25
2628.57	760.87
3720	662.857
2951.35	657.333
2695.65	7085.11
6626.42	6188.31
7333.33	6408.16
8705.88	1265
8455.7	4291.67
33.5	4136.99
4778.95	28.4
3122.58	3845.16
9050	2160
8016.33	2750
11071.4	5630.3
9937.5	4216.22
9424.66	2923.08
110400	3040
34200	1930
26875	1050
19907	836
16078.4	2328.89
16581.8	2672.73
11387.5	5500
8845.45	2166.67
2588.24	3722.22
1096.1	29.4118
1920	187.302
3792	522.892
3290.32
2666.67
8428.57
3564.71
2345.1
906.667
2493.33
6307.69
4890.91
20774.2
21142.9
12000
15312.5
14105.3
12873.6
11962.6
11968.5
422.222
3717.95
2427.48
2009.57
1910.57
1926.74
1741.74
1571.91
5054.05
2581.08
2834.29
7400
4161.4
4528.14
5862.86
2578.72
1111.76
808
611.429
2673.33
1020
485
837.143
3720
3420
610
288.889
1350
720
1133.33
764
86000
44333.3
35733.3
72000
51200
1233.33
15040
12285.7
7333.33
30000
19700
71428.6
11833.3
2231.11
2564.44
1091.25
760.87
662.857
657.333
7085.11
6188.31
6408.16
1265
4291.67
4136.99
28.4
3845.16
2160
2750
5630.3
4216.22
2923.08
3040
1930
1050
836
2328.89
2672.73
5500
2166.67
3722.22
29.4118
187.302
522.892
946.667
906.667
681
361.111
804.615
786.667
222.564
892.8
283.333
1860
1720
141.714
121.4
96.0554
407.385
148.857
138
11.6
203.214
144.762
140.513
113.143
102.069
21.5
435.798
372.35
261.146
349.239
640
130.667
30.5333
454
117.6
17.3333
53.7333
1400
3150
2840
2960
3060
2900
2980
1160
1866.67
2740
540
2400
2680
1078.26
2560
565
2109.09
413.333
940
1847.06
1815.38
2292.31
2581.82
2150
2034.78
2500
72
55.5102
893.333
798.75
293.41
190.206
200.257
323.25
1722.11
612.658
517.526
745.231
632.174
520.976
606.897
3053.66
2225.64
3770.7
1034.44
1144.35
792.113
2627.45
2127.27
1961.9
1760
2309.09
2127.27
2527.27
35
58.75
80
36
20
110
240
1040
1444.44
1820
2000
2000
2120
620
671.429
2350
2600
971.429
1866.67
5610.53
5695.45
5323.33
5109.33
3909.09
3109.68
7593.94
356.308
265.782
171.915
260
182.667
438.095
720
900
542.857
6233.33
1660
40
20
30.6667
20
2274.29
2800
7300
1116
415
365
115
548
113
90.625
15.4667
1650
430.909
1160
990
240
7320
5413.33
800
1378.18
1333.75
992.195
1392.31
4029.47
3442.96
20
2018.95
2700.8
2441.18
1967.27
35
22.5
19.2593
25.9459
65
57.037
54.6667
51.4286
1072.31
2091.43
57.1429
50
241.429
278.947
22.2222
23
83.0769
88.125
150
260
4546.67
5402.86
865.455
1380
1467.62
1342.31
672.381
100
74.6667
466.154
404.528
924
1513.33
872
577.778
437.5
286.154
214.839
160
2976
108
246.154
913.333
1174.81
128.889
437.143
270
391.111
121.29
210
534.667
680
388.444
439.394
232.174
190
3645
1952.5
1315.38
907.273
52
90
45.3333
145.324
269.388
153.22
297.188
43
49.8113
72.2222
297.5
55.0588
104.632
74.8571
86.7974
87.4877
116.667
302.941
26080
5648
4881.25
2889.29
7045.45
3621.43
5187.5
2736.17
2596.36
2411.59
31200
10480
3377.27
1580
11880
2706.67
85866.7
1240
870
11200
1054.35
623.529
891.429
396.8
110.222
22.8571
284.615
1374.36
280
538.462
717.091
294.118
190.857
727.869
258.533
899.333
364
600
398
131.304
71.3333
56.381
103.077
325.333
329.333
480
270
53.7931
320
246.667
318
229.333
71
45.6364
744
800
942.857
1055.56
1218.18
800
400
350
600
1346.67
1411.11
1154.55
1008
1488.89
889.655
3617.78
664.667
223.333
187.931
115.789
96
49.2611
74.0554
59.854
51.6949
63.0208
65.8333
59.0674
48.5714
75.6098
243.925
56.6667
130.435
121.925
115.663
1630.77
3137.08
520.748
357.526
183.929
92.5065
72.6727
51.2397
30.3502
671.429
303.75
210
310
408.108
469.5
470.909
411.743
469.12
547.164
121.818
74.24
75.8333
171.333
129.091
4926.67
2822.22
1826.67
3427.27
3387.1
3005.26
1104.76
2036
750
2065.71
110
3780
2025
1047.5
889.091
785.714
2612.5
21
15.75
108
385.778
234.25
398
239.13
199.412
68.8889
26.8889
1274.29
796
246.667
118.75
193.176
6.66667
179.158
70
675
557.778
672.174
80
1306.67
219.355
136.709
4566.67
1263.16
6424.24
953.333
951.111
689.286
557.895
3210
1922.86
3315
2816
266.667
4233.33
3271.43
66.6667
28.1818
252.821
291.111
625.231
1112.9
1361.82
377.714
1267.5
1999.2
1115.71
639.024
2013.33
3826
1649
58.75
120.667
190
226.471
281.86
870
386.429
260.909
542.759
645.833
417.778
6496
3250.67
1178
789.333
918.352
3903.23
1277.25
120
923.333
43.3333
24.7059
22.7273
571.724
317.073
365.909
4400
1500
1050
2600
1722.22
3240
2060
1220
1170
864
863.333
2520
2180
1690
1333.33
990
760
703.333
3230.77
3933.33
3725.71
3440
2240
1538.46
9640
6560
1509.09
499
594.762
560.571
1850.43
1058.1
819.355
796
1025.22
698.788
1944.76
1328.75
1068.29
913.6
1627.62
1164.52
964.286
50
879.333
673.5
2695.45
2272.5
3503.3
3072.73
3482
1622.22
14213.3
10500
52
46.9231
85.8667
42
27.0769
123.077
94
61.3333
1686.49
1888.89
2012.5
3540
3072
4821.05
1445
561.778
386.667
47.6923
26.383
21.0526
18.8571
17.284
14.5055
164
417.143
374.118
332.587
325.195
296.842
249.724
261.554
273
2317.36
2184.07
2735.35
2621.98
2339.24
2565.22
2193.33
1933.33
2152.38
1587.88
900
1704.4
1964.44
1642.22
2476.8
3706.9
374.194
2273.33
2579.38
1855.12
1626.75
1334.76
1245.95
1086.96
865.529
771.343
734.463
769.152
662.617
595.652
1430
466.667
1671.43
1858.95
1544.83
5565
704
3993.85
321.818
1462.22
230
1640
162.727
111.613
92.6027
62.2222
89.2308
1560
1358.21
1342.61
1378.57
1210
1064.42
1046.49
1820
3680
2842.35
2332.17
1808.57
1643.53
1315.9
1175.81
1328.51
1112.94
1088.57
5631.11
2293.91
1940.69
1448.18
1920
860
3935.48
219.672
1943.53
1056.41
1090.91
1208.46
1156.55
1060
901.972
4650.98
2853.01
2109.4
1550.34
1421.25
1426.74
3746.88
2020
6135
4067.74
3190.24
2312.73
1870.49
1800
1974.32
1863.29
340
2640
2573.33
170
3081.48
2960.42
2528.33
6742.11
4732
3620.29
3722.22
5715.79
5236
3530.56
2778.95
2167.24
1758.57
1568.15
1448.62
1345
1146.79
925.21
2959.49
1829.06
2400
1283.33
950
715.789
960
768
420
320
1454.55
1277.27
24
421.538
507.246
719.467
679.012
1310.11
1996.04
1780.17
1436.22
1091.85
1192.21
1361.22
1259.12
1021.24
1681
75
292.308
470
472.727
279.452
271.795
771.429
711.712
6400
2935.78
1926.35
2669.68
2629.48
2336.45
3142.86
3647.06
2909.09
2187.5
#DIV/0!
#DIV/0!
#DIV/0!
6000
2000
1538.46
956.522
685.714
840
612.903
1050
711.111
833.333
2800
1241.38
6333.33
2933.33
16
15.2
9.03226
10.3333
2.35294
2.36364
1.72414
5.50725
6220
412.8
838.4
1190.34
38
4400
27.0968
4400
9.64706
2000
200.404
191.489
204
209.143
224.242
5306.67
30.9091
24.3478
147.368
642.424
547.692
615.385
501.961
3362.32
1920
1230
8.33333
4.61538
117.241
740.541
608.889
455.882
2826.67
2541.18
42.5
33.6842
250
397.5
300
1330
596.667
339.13
929.412
688.889
311.765
60.8696
30.5732
35.7143
19.4286
38.8889
1440
676.923
25
76.5957
18.1818
18
0.32
0.32
96
35.5556
25.3968
10
544.615
873.529
374.522
280.851
204.211
3900
6800
2200
1660.87
647.619
1202.53
1157.89
3346.86
1308.99
803.158
18.5714
9.31034
1186.67
1897.14
813.333
1217.39
1102.7
309.189
702.857
6.4
3.07692
45.614
265.714
1781.82
176.471
969.697
839.13
811.94
600
274.359
1280
3173.33
1826.67
935.849
362.5
422.222
1230
5111.11
260.465
197.938
290
1205.88
676.923
1786.67
3608.7
3693.33
3658.54
4536.59
4195.12
5730.77
5769.23
6758.62
4888.89
5083.33
7951.22
6168.42
4373.83
6222.22
7648
5516.34
52
1933.33
7533.33
553.846
385.185
550
444
524
465
630
396.667
217.391
439.252
519.298
317.526
803.279
1087.18
1126.32
816
1766.67
2033.33
2323.81
4820
3545.45
1535.14
2036.36
964.706
1565.33
62.8571
87.5
880
857.143
1446.67
520
585.714
55.5556
268.182
424
1051.43
3073.17
2722.22
1035
1655.56
137.778
220
112
5520
928.571
2666.67
4909.09
1636.36
31666.7
1406.25
711.95
287.273
526.126
1350.32
4182.74
3362.83
2893.62
6810.81
6050
4212.77
78000
87000
6320
6280
2446.15
2384.62
3035.29
3341.18
3088.89
3133.33
1623.53
1694.12
673.684
441.026
298.305
253.165
1180
926.316
717.949
501.695
475.949
428.283
2622.22
882.759
685.714
486.957
450
218.182
348
2132.5
1302.5
3175
1326.67
805
7.14286
664
906.667
72
23.5
12.6154
15
23.3333
8.33333
119.4
1150.77
6866.67
1963.64
1220
772.455
483.168
1600
4125
3055.56
1019.05
74.4186
383.562
1083.33
2600
4600
9600
4500
3250
2711.11
5000
73857.1
104640
166.667
200
1946.67
3314.29
0
52
32
440
8000
950
52.6316
45.6
50.9474
61.0256
66.8852
69.0909
71.8182
59.2593
112.593
202.667
196.8
229.412
27.5862
67.2727
126.316
88.5714
46.5166
132.292
658.132
569.757
794.098
636.958
191.354
110.728
14589.4
960
1021.82
2222.22
1160.78
707.692
856.522
3128.89
4628.1
4.44444
48.8889
400
4210.53
6133.33
5733.33
6074.07
8266.67
4533.33
5600
7600
7466.67
4800
5866.67
6400
5866.67
20.3593
41.25
100.965
640
740
746.667
830
688
600
640
540
520
492
407.273
376.667
350.769
305.714
378.667
413.333
660
816
780
560
1300
1140
1152.94
480
613.333
560
688
806.667
1022.86
1165
1231.11
2928
2356.36
2480
3686.67
3755
4148
3752.73
2810
5729.23
4312.94
1620.37
1056.81
1399.1
1165.22
863.256
848.826
547.664
504.6
3526.15
52920
7360
10050
47240
3035.56
88.5714
44.4444
33.1429
41.1765
1220
1156.52
984
906.667
800
788.406
778.947
12560
696.296
1029.63
920
800
800
622.222
726.437
7400
3573.33
2320
1716.13
1832.26
2148.15
1648.48
3386.67
706.977
800
611.236
542.574
447.059
387.402
434.646
2505.26
2190.48
1784
2421.62
3980
4000
3142.86
2678.79
2279.07
2057.14
716.923
640.58
600
36.4444
36.3636
25.7143
66.6667
112.381
107.2
189.091
800
6.16393
11.3231
4600
2116.67
2014.29
2214.29
2200
2328.57
2023.53
1885.71
1876.19
1492.31
1453.85
1566.67
873.333
1320
2056.84
1926.67
2119.64
134.286
328
390.769
317.568
294.545
250.857
196.068
1346.67
2100
1650
1200
1740
4685.71
2160
2960
2100
1186.67
1760
1780
525
1428.57
1177.14
1680
910
1176
2116.67
1650
5285.71
2500
900
650
730
470
1260
300
10
578.667
815.385
289.333
141.429
734.667
266
698
906.667
42
127
34
188.889
200
750
405
711.111
1692.31
1280
1377.78
600
1160
880
520.482
572.414
539.394
548.571
389.61
478.261
474.51
437.736
421.429
701.639
369.231
311.688
315
1476.92
1110
872
2025
383.908
372.414
405.263
357.895
447.619
428.571
318
320
106.383
1502.44
1955.2
1547.77
1388.3
1317.43
1249.04
2880
3106.85
567.317
621.266
677.368
581.034
837.993
937.815
979.535
1131
1264.6
1893.33
3493.33
4036.67
573.023
606.195
522.105
578.586
1955.56
4000
2938.46
2177.78
2880
1544.44
1262.5
8080
68666.7
19750
24750
13226.7
16066.7
35120
45000
80666.7
75333.3
30000
272000
21230.8
57600
40857.1
116286
338000
118000
135333
116000
16090.9
44750
16222.2
12842.1
7600
53793.1
25241.4
22413.8
41600
614000
572000
37935.5
34516.1
8425.53
7764.71
18518.5
51200
60571.4
62476.2
38842.1
8608.7
800
1200
1600
1333.33
2193.55
2628.57
340
280
2800
1876.21
1433.79
1114
825.818
10001.7
5070.67
1724.67
8837.04
17146.1
29043.8
16877.3
2807
3398
2948.82
2634.8
2449.53
2617.85
3318.4
2688.97
1042
4527.67
[truncated: 1,530 more rows]

## Sheet: OSL_data
depth_[m]	dose rate [uGray/a]	dose rate error [uGray/a]								depth_[m]	dose rate [uGray/a]	dose rate error [uGray/a]	age			Data from:
2	1.77333	0.15843				S3/3.0				S02/3.0	1.92	0.1	16			Fujioka, T., Chappell, J., Fifield, L.K. and Rhodes, E.J., 2009. Australian desert dune fields initiated with Pliocene–Pleistocene global climatic shift. Geology, 37(1), pp.51-54.
3	1.77667	0.21095				S3/4.5				S02/4.0	1.98	0.1	69
4	1.74	0.173781				Between P2 and P3				S02/5.0	1.8	0.1	89
5	1.64667	0.176352				S2/11.0				S02/6.0	2.07	0.11	>154	154
6	1.9525	0.20664				S4/6.0				S02/7.0	1.66	0.09	>180	180
7	1.61	0.127279				S4/7.0				S02/8.0	1.83	0.1	>164	164
8	1.89	0.141421				S5/6.0				S02/9.0	1.97	0.11	>587	587
9	1.965	0.148661				Between P3 and substrate				S02/10.0	2.05	0.11	>338	338
10	2.05	0.11				S4/8.0				S02/11.5	1.99	0.11	>176	176
11.5	1.99	0.11				S5/7.0
						S3/8.7				S03/2.9	1.63	0.09	14
										S03/4.4	1.55	0.08	88
										S03/5.9	1.81	0.09	79
										S03/7.4	1.37	0.07	>183
										S03/8.9	1.96	0.1	>124	124
										S04/2.0	2.11	0.11	73
										S04/3.0	2.13	0.1	69
										S04/4.0	2.08	0.11	>120	120
										S04/5.0	1.51	0.09	>240	240
										S04/6.0	1.62	0.09	>234	234
										S04/7.0	1.56	0.09	>219	219
										S04/8.0	1.95	0.1	>191	191
										S05/2.0	1.41	0.07	44
										S05/3.0	1.78	0.1	100
										S05/4.0	1.54	0.09	188
										S05/5.0	1.63	0.09	174
										S05/6.0	2.31	0.12	>113	113
										S08/2.0	1.8	0.09	54
										S08/3.0	1.44	0.08	132
										S08/4.0	1.36	0.07	145

## Sheet: simulation_parameters
parameter	value
number of simulations	10000
maximum simulation duration	23000000
save every	10

## Sheet: description
sheet name	description	comments
cosmogenic data	user data measured on real sand samples	Units are atoms/gr quartz.
dune_table	User defined coordinates to run the dune module. These will be used to run the LSD scaling to calculate production rates on dune site.	Coordinates are in degrees (use minus sign for southern hemisphere). Elevation is in m above mean sea level
erosion_table	User defined coordinates for likely provenance of the studied sands. These will be used to run the LSD scaling to calculate production rates during erosion.	Coordinates are in degrees (use minus sign for southern hemisphere). Elevation is in m above mean sea level. Bed rock density is in gr/cc (gr/cm3, gr/ml)
dune_depths_m	User defined depths of dunes used for simulating quartz movement in the dune to be used in the aeolian dune module during simulations	units are m
erosion_rates_m_Ma	User defined erosion rates to be used to calculate erosion-derived concentrations in quartz grains prior to aeolian dune module.	units are m/Ma
dt	Vertical displacement rates used for aeolian dune simulations. The provided datasets were calculated from the global dune OSL atlas.	see Vainer et al., 2018 for details
OSL_data	this dataset is used to estimate OSL age and dose according to measured dose rates in the study site.
simulation_parameters	contains the parameters simulation duration, number of simulations and save every to be loaded by the progaram
